# Supplementary material for: Altered Endoplasmic Reticulum Integrity and Organelle Interactions in Living Cells Expressing INF2 Variants
Source: Int J Mol Sci. 2024 Sep 10;25(18):9783. doi: 10.3390/ijms25189783 (PMC11431639; doi:10.3390/ijms25189783)
Supplement: Supplementary file 1 [file ijms-25-09783-s001.zip]

Archive with 1 entries (1 files):
- ijms-3150805-supplementary.pdf
